# Supplementary material for: Structural insights into coordinating 5S RNP rotation with ITS2 pre‐RNA processing during ribosome formation
Source: EMBO Rep. 2023 Nov 3;24(12):e57984. doi: 10.15252/embr.202357984 (PMC10702828; doi:10.15252/embr.202357984)
Supplement: Supplementary file 4 — Source Data for Figure 1 [file EMBR-24-e57984-s006.zip]

Archive with 31 entries (22 files):
- Source Data Figure 1/
- Source Data Figure 1/.DS_Store
- __MACOSX/
- __MACOSX/Source Data Figure 1/
- __MACOSX/Source Data Figure 1/._.DS_Store
- Source Data Figure 1/1A/
- Source Data Figure 1/1A/Source data Fig 1A SDS-PAGE FT-Rsa4.JPG
- __MACOSX/Source Data Figure 1/1A/
- __MACOSX/Source Data Figure 1/1A/._Source data Fig 1A SDS-PAGE FT-Rsa4.JPG
- Source Data Figure 1/1A/.DS_Store
- __MACOSX/Source Data Figure 1/1A/._.DS_Store
- Source Data Figure 1/1A/Source data Fig 1A README.txt
- __MACOSX/Source Data Figure 1/1A/._Source data Fig 1A README.txt
- __MACOSX/Source Data Figure 1/._1A
- Source Data Figure 1/1B/
- Source Data Figure 1/1B/Source Data Fig 1B README.txt
- __MACOSX/Source Data Figure 1/1B/
- __MACOSX/Source Data Figure 1/1B/._Source Data Fig 1B README.txt
- Source Data Figure 1/1B/Source Data Fig 1B SDS-PAGE Rsa4-Nop7.JPG
- __MACOSX/Source Data Figure 1/1B/._Source Data Fig 1B SDS-PAGE Rsa4-Nop7.JPG
- Source Data Figure 1/1B/.DS_Store
- __MACOSX/Source Data Figure 1/1B/._.DS_Store
- __MACOSX/Source Data Figure 1/._1B
- Source Data Figure 1/1C/
- Source Data Figure 1/1C/Source Data Fig 1C dot spot.JPG
- __MACOSX/Source Data Figure 1/1C/
- __MACOSX/Source Data Figure 1/1C/._Source Data Fig 1C dot spot.JPG
- Source Data Figure 1/1C/.DS_Store
- __MACOSX/Source Data Figure 1/1C/._.DS_Store
- __MACOSX/Source Data Figure 1/._1C
- __MACOSX/._Source Data Figure 1
