# Supplementary material for: Structural insights into coordinating 5S RNP rotation with ITS2 pre‐RNA processing during ribosome formation
Source: EMBO Rep. 2023 Nov 3;24(12):e57984. doi: 10.15252/embr.202357984 (PMC10702828; doi:10.15252/embr.202357984)
Supplement: Supplementary file 4 — Source Data for Figure 1 [file EMBR-24-e57984-s006.zip › Source Data Figure 1/1A/Source data Fig 1A README.txt]

The first four lanes of the gel belong to figure 1A, starting from left side with molecular weight marker.
