# Supplementary material for: Structural insights into coordinating 5S RNP rotation with ITS2 pre‐RNA processing during ribosome formation
Source: EMBO Rep. 2023 Nov 3;24(12):e57984. doi: 10.15252/embr.202357984 (PMC10702828; doi:10.15252/embr.202357984)
Supplement: Supplementary file 5 — Source Data for Figure 2 [file EMBR-24-e57984-s004.zip]

Archive with 148 entries (135 files):
- Soruce Data Figure 2/
- Soruce Data Figure 2/.DS_Store
- __MACOSX/
- __MACOSX/Soruce Data Figure 2/
- __MACOSX/Soruce Data Figure 2/._.DS_Store
- Soruce Data Figure 2/2A/
- Soruce Data Figure 2/2A/.DS_Store
- __MACOSX/Soruce Data Figure 2/2A/
- __MACOSX/Soruce Data Figure 2/2A/._.DS_Store
- Soruce Data Figure 2/2A/Source Data Fig 2A SDS_1_left_panel_Rsa4_Rix1.JPG
- __MACOSX/Soruce Data Figure 2/2A/._Source Data Fig 2A SDS_1_left_panel_Rsa4_Rix1.JPG
- Soruce Data Figure 2/2A/Source Data Fig 2A README.txt
- __MACOSX/Soruce Data Figure 2/2A/._Source Data Fig 2A README.txt
- Soruce Data Figure 2/2A/Source Data Fig 2A SDS_2_right_panel_Rsa4_Las1.JPG
- __MACOSX/Soruce Data Figure 2/2A/._Source Data Fig 2A SDS_2_right_panel_Rsa4_Las1.JPG
- __MACOSX/Soruce Data Figure 2/._2A
- Soruce Data Figure 2/ 2D/
- Soruce Data Figure 2/ 2D/.DS_Store
- __MACOSX/Soruce Data Figure 2/ 2D/
- __MACOSX/Soruce Data Figure 2/ 2D/._.DS_Store
- Soruce Data Figure 2/ 2D/Source Data Fig. 2D individual 2D classes/
- Soruce Data Figure 2/ 2D/Source Data Fig. 2D individual 2D classes/50007.tif
- __MACOSX/Soruce Data Figure 2/ 2D/Source Data Fig. 2D individual 2D classes/
- __MACOSX/Soruce Data Figure 2/ 2D/Source Data Fig. 2D individual 2D classes/._50007.tif
- Soruce Data Figure 2/ 2D/Source Data Fig. 2D individual 2D classes/50013.tif
- __MACOSX/Soruce Data Figure 2/ 2D/Source Data Fig. 2D individual 2D classes/._50013.tif
- Soruce Data Figure 2/ 2D/Source Data Fig. 2D individual 2D classes/50012.tif
- __MACOSX/Soruce Data Figure 2/ 2D/Source Data Fig. 2D individual 2D classes/._50012.tif
- Soruce Data Figure 2/ 2D/Source Data Fig. 2D individual 2D classes/50006.tif
- __MACOSX/Soruce Data Figure 2/ 2D/Source Data Fig. 2D individual 2D classes/._50006.tif
- Soruce Data Figure 2/ 2D/Source Data Fig. 2D individual 2D classes/50038.tif
- __MACOSX/Soruce Data Figure 2/ 2D/Source Data Fig. 2D individual 2D classes/._50038.tif
- Soruce Data Figure 2/ 2D/Source Data Fig. 2D individual 2D classes/50010.tif
- __MACOSX/Soruce Data Figure 2/ 2D/Source Data Fig. 2D individual 2D classes/._50010.tif
- Soruce Data Figure 2/ 2D/Source Data Fig. 2D individual 2D classes/50004.tif
- __MACOSX/Soruce Data Figure 2/ 2D/Source Data Fig. 2D individual 2D classes/._50004.tif
- Soruce Data Figure 2/ 2D/Source Data Fig. 2D individual 2D classes/50005.tif
- __MACOSX/Soruce Data Figure 2/ 2D/Source Data Fig. 2D individual 2D classes/._50005.tif
- Soruce Data Figure 2/ 2D/Source Data Fig. 2D individual 2D classes/50011.tif
- __MACOSX/Soruce Data Figure 2/ 2D/Source Data Fig. 2D individual 2D classes/._50011.tif
- Soruce Data Figure 2/ 2D/Source Data Fig. 2D individual 2D classes/50039.tif
- __MACOSX/Soruce Data Figure 2/ 2D/Source Data Fig. 2D individual 2D classes/._50039.tif
- Soruce Data Figure 2/ 2D/Source Data Fig. 2D individual 2D classes/50015.tif
- __MACOSX/Soruce Data Figure 2/ 2D/Source Data Fig. 2D individual 2D classes/._50015.tif
- Soruce Data Figure 2/ 2D/Source Data Fig. 2D individual 2D classes/50001.tif
- __MACOSX/Soruce Data Figure 2/ 2D/Source Data Fig. 2D individual 2D classes/._50001.tif
- Soruce Data Figure 2/ 2D/Source Data Fig. 2D individual 2D classes/50029.tif
- __MACOSX/Soruce Data Figure 2/ 2D/Source Data Fig. 2D individual 2D classes/._50029.tif
- Soruce Data Figure 2/ 2D/Source Data Fig. 2D individual 2D classes/50028.tif
- __MACOSX/Soruce Data Figure 2/ 2D/Source Data Fig. 2D individual 2D classes/._50028.tif
- Soruce Data Figure 2/ 2D/Source Data Fig. 2D individual 2D classes/50014.tif
- __MACOSX/Soruce Data Figure 2/ 2D/Source Data Fig. 2D individual 2D classes/._50014.tif
- Soruce Data Figure 2/ 2D/Source Data Fig. 2D individual 2D classes/50002.tif
- __MACOSX/Soruce Data Figure 2/ 2D/Source Data Fig. 2D individual 2D classes/._50002.tif
- Soruce Data Figure 2/ 2D/Source Data Fig. 2D individual 2D classes/50016.tif
- __MACOSX/Soruce Data Figure 2/ 2D/Source Data Fig. 2D individual 2D classes/._50016.tif
- Soruce Data Figure 2/ 2D/Source Data Fig. 2D individual 2D classes/50017.tif
- __MACOSX/Soruce Data Figure 2/ 2D/Source Data Fig. 2D individual 2D classes/._50017.tif
- Soruce Data Figure 2/ 2D/Source Data Fig. 2D individual 2D classes/50003.tif
- __MACOSX/Soruce Data Figure 2/ 2D/Source Data Fig. 2D individual 2D classes/._50003.tif
- Soruce Data Figure 2/ 2D/Source Data Fig. 2D individual 2D classes/50049.tif
- __MACOSX/Soruce Data Figure 2/ 2D/Source Data Fig. 2D individual 2D classes/._50049.tif
- Soruce Data Figure 2/ 2D/Source Data Fig. 2D individual 2D classes/50048.tif
- __MACOSX/Soruce Data Figure 2/ 2D/Source Data Fig. 2D individual 2D classes/._50048.tif
- Soruce Data Figure 2/ 2D/Source Data Fig. 2D individual 2D classes/50045.tif
- __MACOSX/Soruce Data Figure 2/ 2D/Source Data Fig. 2D individual 2D classes/._50045.tif
- Soruce Data Figure 2/ 2D/Source Data Fig. 2D individual 2D classes/50050.tif
- __MACOSX/Soruce Data Figure 2/ 2D/Source Data Fig. 2D individual 2D classes/._50050.tif
- Soruce Data Figure 2/ 2D/Source Data Fig. 2D individual 2D classes/50044.tif
- __MACOSX/Soruce Data Figure 2/ 2D/Source Data Fig. 2D individual 2D classes/._50044.tif
- Soruce Data Figure 2/ 2D/Source Data Fig. 2D individual 2D classes/50046.tif
- __MACOSX/Soruce Data Figure 2/ 2D/Source Data Fig. 2D individual 2D classes/._50046.tif
- Soruce Data Figure 2/ 2D/Source Data Fig. 2D individual 2D classes/50047.tif
- __MACOSX/Soruce Data Figure 2/ 2D/Source Data Fig. 2D individual 2D classes/._50047.tif
- Soruce Data Figure 2/ 2D/Source Data Fig. 2D individual 2D classes/50043.tif
- __MACOSX/Soruce Data Figure 2/ 2D/Source Data Fig. 2D individual 2D classes/._50043.tif
- Soruce Data Figure 2/ 2D/Source Data Fig. 2D individual 2D classes/50042.tif
- __MACOSX/Soruce Data Figure 2/ 2D/Source Data Fig. 2D individual 2D classes/._50042.tif
- Soruce Data Figure 2/ 2D/Source Data Fig. 2D individual 2D classes/50040.tif
- __MACOSX/Soruce Data Figure 2/ 2D/Source Data Fig. 2D individual 2D classes/._50040.tif
- Soruce Data Figure 2/ 2D/Source Data Fig. 2D individual 2D classes/50041.tif
- __MACOSX/Soruce Data Figure 2/ 2D/Source Data Fig. 2D individual 2D classes/._50041.tif
- Soruce Data Figure 2/ 2D/Source Data Fig. 2D individual 2D classes/50026.tif
- __MACOSX/Soruce Data Figure 2/ 2D/Source Data Fig. 2D individual 2D classes/._50026.tif
- Soruce Data Figure 2/ 2D/Source Data Fig. 2D individual 2D classes/50032.tif
- __MACOSX/Soruce Data Figure 2/ 2D/Source Data Fig. 2D individual 2D classes/._50032.tif
- Soruce Data Figure 2/ 2D/Source Data Fig. 2D individual 2D classes/50033.tif
- __MACOSX/Soruce Data Figure 2/ 2D/Source Data Fig. 2D individual 2D classes/._50033.tif
- Soruce Data Figure 2/ 2D/Source Data Fig. 2D individual 2D classes/50027.tif
- __MACOSX/Soruce Data Figure 2/ 2D/Source Data Fig. 2D individual 2D classes/._50027.tif
- Soruce Data Figure 2/ 2D/Source Data Fig. 2D individual 2D classes/50019.tif
- __MACOSX/Soruce Data Figure 2/ 2D/Source Data Fig. 2D individual 2D classes/._50019.tif
- Soruce Data Figure 2/ 2D/Source Data Fig. 2D individual 2D classes/50031.tif
- __MACOSX/Soruce Data Figure 2/ 2D/Source Data Fig. 2D individual 2D classes/._50031.tif
- Soruce Data Figure 2/ 2D/Source Data Fig. 2D individual 2D classes/50025.tif
- __MACOSX/Soruce Data Figure 2/ 2D/Source Data Fig. 2D individual 2D classes/._50025.tif
- Soruce Data Figure 2/ 2D/Source Data Fig. 2D individual 2D classes/50024.tif
- __MACOSX/Soruce Data Figure 2/ 2D/Source Data Fig. 2D individual 2D classes/._50024.tif
- Soruce Data Figure 2/ 2D/Source Data Fig. 2D individual 2D classes/50030.tif
- __MACOSX/Soruce Data Figure 2/ 2D/Source Data Fig. 2D individual 2D classes/._50030.tif
- Soruce Data Figure 2/ 2D/Source Data Fig. 2D individual 2D classes/50018.tif
- __MACOSX/Soruce Data Figure 2/ 2D/Source Data Fig. 2D individual 2D classes/._50018.tif
- Soruce Data Figure 2/ 2D/Source Data Fig. 2D individual 2D classes/50034.tif
- __MACOSX/Soruce Data Figure 2/ 2D/Source Data Fig. 2D individual 2D classes/._50034.tif
- Soruce Data Figure 2/ 2D/Source Data Fig. 2D individual 2D classes/50020.tif
- __MACOSX/Soruce Data Figure 2/ 2D/Source Data Fig. 2D individual 2D classes/._50020.tif
- Soruce Data Figure 2/ 2D/Source Data Fig. 2D individual 2D classes/50008.tif
- __MACOSX/Soruce Data Figure 2/ 2D/Source Data Fig. 2D individual 2D classes/._50008.tif
- Soruce Data Figure 2/ 2D/Source Data Fig. 2D individual 2D classes/50009.tif
- __MACOSX/Soruce Data Figure 2/ 2D/Source Data Fig. 2D individual 2D classes/._50009.tif
- Soruce Data Figure 2/ 2D/Source Data Fig. 2D individual 2D classes/50021.tif
- __MACOSX/Soruce Data Figure 2/ 2D/Source Data Fig. 2D individual 2D classes/._50021.tif
- Soruce Data Figure 2/ 2D/Source Data Fig. 2D individual 2D classes/50035.tif
- __MACOSX/Soruce Data Figure 2/ 2D/Source Data Fig. 2D individual 2D classes/._50035.tif
- Soruce Data Figure 2/ 2D/Source Data Fig. 2D individual 2D classes/50023.tif
- __MACOSX/Soruce Data Figure 2/ 2D/Source Data Fig. 2D individual 2D classes/._50023.tif
- Soruce Data Figure 2/ 2D/Source Data Fig. 2D individual 2D classes/50037.tif
- __MACOSX/Soruce Data Figure 2/ 2D/Source Data Fig. 2D individual 2D classes/._50037.tif
- Soruce Data Figure 2/ 2D/Source Data Fig. 2D individual 2D classes/50036.tif
- __MACOSX/Soruce Data Figure 2/ 2D/Source Data Fig. 2D individual 2D classes/._50036.tif
- Soruce Data Figure 2/ 2D/Source Data Fig. 2D individual 2D classes/50022.tif
- __MACOSX/Soruce Data Figure 2/ 2D/Source Data Fig. 2D individual 2D classes/._50022.tif
- __MACOSX/Soruce Data Figure 2/ 2D/._Source Data Fig. 2D individual 2D classes
- Soruce Data Figure 2/ 2D/Source Data Fig. 2D all 2D classes.tif
- __MACOSX/Soruce Data Figure 2/ 2D/._Source Data Fig. 2D all 2D classes.tif
- Soruce Data Figure 2/ 2D/Source Data Fig. 2D.cvd
- __MACOSX/Soruce Data Figure 2/ 2D/._Source Data Fig. 2D.cvd
- Soruce Data Figure 2/ 2D/Source Data Fig. 2D picked classes labeled.tif
- __MACOSX/Soruce Data Figure 2/ 2D/._Source Data Fig. 2D picked classes labeled.tif
- Soruce Data Figure 2/ 2D/Source Data Fig. 2D all 2D classes.png
- __MACOSX/Soruce Data Figure 2/ 2D/._Source Data Fig. 2D all 2D classes.png
- Soruce Data Figure 2/2C/
- Soruce Data Figure 2/2C/.DS_Store
- __MACOSX/Soruce Data Figure 2/2C/
- __MACOSX/Soruce Data Figure 2/2C/._.DS_Store
- Soruce Data Figure 2/2C/Source Data Fig 2C README.txt
- __MACOSX/Soruce Data Figure 2/2C/._Source Data Fig 2C README.txt
- Soruce Data Figure 2/2C/   Source Data Fig 2C SDS_PTF-Las1_sucrose.JPG
- __MACOSX/Soruce Data Figure 2/2C/._   Source Data Fig 2C SDS_PTF-Las1_sucrose.JPG
- __MACOSX/Soruce Data Figure 2/._2C
- Soruce Data Figure 2/2B/
- Soruce Data Figure 2/2B/.DS_Store
- __MACOSX/Soruce Data Figure 2/2B/
- __MACOSX/Soruce Data Figure 2/2B/._.DS_Store
- Soruce Data Figure 2/2B/Source Data Fig 2B SDS_Rsa4_Rix1 sucrose.JPG
- __MACOSX/Soruce Data Figure 2/2B/._Source Data Fig 2B SDS_Rsa4_Rix1 sucrose.JPG
- __MACOSX/Soruce Data Figure 2/._2B
- __MACOSX/._Soruce Data Figure 2
