# Supplementary material for: Structural insights into coordinating 5S RNP rotation with ITS2 pre‐RNA processing during ribosome formation
Source: EMBO Rep. 2023 Nov 3;24(12):e57984. doi: 10.15252/embr.202357984 (PMC10702828; doi:10.15252/embr.202357984)
Supplement: Supplementary file 5 — Source Data for Figure 2 [file EMBR-24-e57984-s004.zip › Soruce Data Figure 2/2A/Source Data Fig 2A README.txt]

SDS 1: The first three lanes of the gel belong to figure 2A, starting from left side with molecular weight marker.
